# Supplementary material for: Sulforaphane decreases serum selenoprotein P levels through enhancement of lysosomal degradation independent of Nrf2
Source: Commun Biol. 2023 Oct 19;6:1060. doi: 10.1038/s42003-023-05449-y (PMC10587141; doi:10.1038/s42003-023-05449-y)
Supplement: Supplementary file 2 — Supplementary Data 1 [file 42003_2023_5449_MOESM2_ESM.xlsx]

## Sheet: fig1a
		High cont	0	2	4	6	8	10	20	40	SFN (µM)
		1.02889	0.156113	0.125474	0.194631	0.0002918	0.0922089	0.118471	0.13773	0.147359
		1.01138	0.0922089	0.156113	0.19288	0.0922089	0.102714	0.107966	0.127225	0.158739
		0.959732	0.124599	0.233149	0.158739	0.1815	0.121097	0.167493	0.159615	0.203385
	cell toxicity	1	0.124307	0.171579	0.182083	0.0913335	0.10534	0.13131	0.141523	0.169828
	SD	0.0359554	0.0319531	0.0554782	0.0202355	0.0906072	0.0146221	0.0317728	0.0165248	0.0296131

## Sheet: fig1b
		Time after SFN exposure
		0	3	6	12	24
	hSeP/βactin	1	0.928401	0.917543	0.852011	0.815015
		1	0.946232	0.866453	0.805118	0.561541
		1	0.887977	0.570711	0.583635	0.378507
	ave	1	0.92087	0.784902	0.746921	0.585021
	sd	0.547723	0.591441	0.678579	0.693783	0.790363

## Sheet: fig1c
	Time after SFN exposure
	0	3	6	12	24
	1	0.790042	0.846746	0.710383	0.720298
	1	0.833161	0.854607	0.866537	0.703847
	1	0.829319	0.866537	0.721966	0.737136
ave	1	0.817507	0.855963	0.766295	0.720427
sd	0.547723	0.647898	0.626654	0.678523	0.70095

## Sheet: fig1d
			Intracellular SeP						Extracellular SeP
			SFN (µM)						SFN (µM)
			0	2	6	(Selenite +)			0	2	6	(Selenite +)
		Ex1	1	0.720409	0.533754			Ex1	1	0.733254	0.702292
		Ex2	1	0.772281	0.601572			Ex2	1	0.722477	0.512538
		Ex3	1	0.913324	0.602241			Ex3	1	0.731008	0.532946
		ave	1	0.802005	0.579189			ave	1	0.728913	0.582592
		sd	0.547723	0.659955	0.778707			sd	0.547723	0.696215	0.779832

## Sheet: fig1e
		Se (-)	Se (+)	Se (+)	Se (+)
	SFN (µM)	0	0	2	6
		1	1.35974	1.21982	0.959263
		1	1.46747	1.23685	0.977163
		1	1.39474	1.17284	1.06483
	ave	1	1.40732	1.20983	1.00042
	sd	0.547723	0.326942	0.433427	0.548949

## Sheet: fig2c
	SFN (µM)
	0	2	6
Ex1	1	1.29534	1.90528
Ex2	1	1.06437	1.68179
Ex3	1	1.2086	1.59107
ave	1	1.18944	1.72605
sd	0.547723	0.451563	0.188652

## Sheet: fig2d
	Baf intracellular
	1	1.53341	3.0785	2.01411	2.64994	0.70667	0.713239	1.12379	2.06051	2.11303
	1	1.75416	2.78951	3.01911	2.9234	0.854236	0.817474	1.66966	2.57785	2.22112
	1	1.18389	1.59926	1.6914	2.12843	0.743347	0.665344	0.992714	1.25633	2.65322
ave	1	1.49049	2.48909	2.24154	2.56725	0.768084	0.732019	1.26205	1.9649	2.32912
sd	0.547723	0.345286	0.615731	0.507198	0.422011	0.676932	0.696676	0.477306	0.471274	0.270827
	Baf extracellular
	1	1.44752	1.37837	1.3914	1.24685	0.724451	0.523831	0.402881	0.355706	0.342436
	1	1.06489	0.905418	0.824182	0.757958	0.616922	0.592611	0.586324	0.611379	0.522481
	1	1.21021	1.12557	1.22087	1.06757	0.82768	0.793255	0.823662	0.70065	0.650618
ave	1	1.24088	1.13645	1.14548	1.02413	0.723018	0.636566	0.604289	0.555912	0.505178
sd	0.547723	0.437646	0.501716	0.511281	0.562391	0.703391	0.753315	0.778881	0.801027	0.826034

## Sheet: fig2e
	CQ intracellular
	1	1.34865	1.60291	0.815661	1.14078	0.985733
	1	1.05206	1.17973	0.464228	1.07953	1.15488
	1	1.41552	1.62274	0.726974	1.10136	0.957834
ave	1	1.27208	1.46846	0.668954	1.10722	1.03282
sd	0.547723	0.421512	0.340693	0.740409	0.489486	0.535087
	CQ extracellular
	1	1.02509	0.921115	0.664893	0.488362	0.501572
	1	0.995067	0.90619	0.701926	0.543145	0.362898
	1	1.06673	1.03495	0.886612	0.820122	0.667908
ave	1	1.02896	0.954084	0.751144	0.61721	0.510793
sd	0.547723	0.532468	0.575032	0.689163	0.767755	0.822789

## Sheet: fig3b-d
		fig3b
		0	2	6
		1	2.12874	3.54716
		1	2.15846	3.39481
		1	2.45945	5.38271
	ave	1	2.24888	4.10823
	sd	0.547723	0.187935	1.39478
		fig3d
		0	3	6	12	24
		1	2.51403	6.20457	4.54202	4.94738
		1	2.31873	6.02098	2.99661	4.47949
		1	3.06665	5.00488	3.76678	4.10296
	ave	1	2.63314	5.74348	3.76847	4.50994
	sd	0.547723	0.442155	2.10068	1.11211	1.40692

## Sheet: fig3e
		Intracellular SeP
		1	0.728568	0.78237	1.59047	1.40161	0.930309
		1	0.680939	0.650784	1.25917	1.14636	0.801164
		1	0.779475	0.897133	1.92206	1.79119	1.40987
	ave	1	0.729661	0.776762	1.59057	1.44639	1.04712
	sd	0.547723	0.696665	0.675641	0.324374	0.38036	0.56906
		Extracellular SeP
		1	0.733254	0.702292	1.76809	1.69812	1.22298
		1	0.722477	0.512538	2.02875	2.15734	1.36437
		1	0.731008	0.532946	2.18411	2.12946	1.38488
	ave	1	0.728913	0.582592	1.99365	1.99497	1.32408
	sd	0.547723	0.696215	0.779832	0.148689	0.18207	0.375427

[truncated: 12 more sheets: fig3f, fig3h, fig4a-b, fig4d-e, fig4c-f, fig4g, sup fig4, sup fig5, sup fig6, sup fig7, sup fig8, sup fig9]
